# Supplementary material for: Effectiveness and equity of vaccination strategies against Rift Valley fever in a heterogeneous landscape
Source: PLoS Negl Trop Dis. 2025 Jul 28;19(7):e0013346. doi: 10.1371/journal.pntd.0013346 (PMC12316399; doi:10.1371/journal.pntd.0013346)
Supplement: S1 Data — The file contains several spreadsheets containing the median and 95% credible and prediction intervals of several metrics calculated from simulating the mathematical model under different vaccination scenarios. The metrics summarised in this data include: the percentage of vaccines allocated to each island for the three tested vaccine allocations, the percentage of infections averted across the archipelago and on each islands, and the administration efficiency of vaccination under all tested vaccination scenarios. The first sheet is the master sheet which fully describes the seven data sheets. (XLSX) [file pntd.0013346.s002.xlsx]

## Sheet: 0_master
SHEET_NAME	BRIEF_DESCRIPTOR	FULL_DESCRIPTOR	COLUMN_DESCRIPTOR
1_vac_allocation	Vaccine allocation to islands in the Comoros archipelago under a range of vaccine strategies	Assuming animals were not tagged (U) or tagged (T) and given a total percentage of livestock to vaccinate annually across the archipelago, vaccines were either allocated to each of the four islands proportional to population size (P), optimised in terms of infections averted across the archipelago (1) or optimised in terms of infections averted on the worst-performing island (2). The table shows …	STRATEGY_ID="Vaccine strategy identifier" VAC_RATE="Percentage of livestock vaccinated annually across the archipelago" ISLAND="Island" MEDIAN="Median percentage of total vaccines assigned to island" LOWER_95="Lower endpoint of the 95% credible interval" UPPER_95="Upper endpoint of the 95% credible interval"
2_vac_percent	Percentage of livestock vaccinated annually on each island the Comoros archipelago under a range of vaccine strategies	Assuming animals were not tagged (U) or tagged (T) and given a total percentage of livestock to vaccinate annually across the archipelago, vaccines were allocated to each of the four islands according to optimal infections averted across the archipelago (1) or optimal infections averted on the worst-performing island (2). The table shows the median and 95% credible interval for the percentage of …	STRATEGY_ID="Vaccine strategy identifier" VAC_RATE="Percentage of livestock vaccinated annually across the archipelago" ISLAND="Island" MEDIAN="Median percentage of livestock vaccinated annually on the island" LOWER_95="Lower endpoint of the 95% credible interval" UPPER_95="Upper endpoint of the 95% credible interval"
3_inf_no_vac	Total infections on each island in the Comoros archipelago without vaccination	The mathematical model was fitted in a Bayesian framework to seroprevalence surveys from July 2004 until June 2015, yielding a posterior distribution of model parameters. For each sample from this posterior distribution, the model was simulated forward for another 35 years (equivalent to until June 2050) in the absence of any vaccination and the number of infections on each island was calculated.…	LOCATION="Island/archipelago" MEDIAN="Median number of livestock infections on the island" LOWER_95="Lower endpoint of the 95% prediction interval" UPPER_95="Upper endpoint of the 95% prediction interval"
4_inf_avert_arch	Infections averted across the Comoros archipelago under a range of vaccine strategies	The mathematical model was simulated forward from the end of the fitting period (June 2015) for 35 years (equivalent to until June 2050) under six different vaccination rates, assuming animals were tagged (T) or untagged (U), and for three different methods of allocating vaccines between islands: proportional to population size (P), optimised in terms of infections averted across the archipelago …	STRATEGY_ID="Vaccine strategy identifier" VAC_RATE="Percentage of livestock vaccinated annually across the archipelago" MEDIAN_INF="Median number of infections post-vaccine introduction" LOWER_95_INF="Lower endpoint of the 95% prediction interval for the number of infections" UPPER_95_INF="Lower endpoint of the 95% prediction interval for the number of infections" MEDIAN_AVERT="Median percentage …
5_vac_efficiency	Vaccine efficiency on each island in the Comoros archipelago under a range of vaccine strategies.	Vaccine efficiency was defined as the percentage of vaccines that were administered to animals with no vaccine-induced or natural protection against infection from Rift Valley fever virus. The mathematical model was simulated forward from the end of the fitting period (June 2015) for 35 years (equivalent to until June 2050) under six different vaccination rates, assuming animals were tagged (T) o…	STRATEGY_ID="Vaccine strategy identifier" VAC_RATE="Percentage of livestock vaccinated annually across the archipelago" ISLAND="Island" MEDIAN="Median vaccine efficiency" LOWER_95="Lower endpoint of the 95% prediction interval" UPPER_95="Upper endpoint of the 95% prediction interval"
6_inf_island	Total infections on the four islands in the Comoros archipelago under a range of vaccine strategies.	The mathematical model was simulated forward from the end of the fitting period (June 2015) for 35 years (equivalent to until June 2050) under six different vaccination rates, assuming animals were tagged (T) or untagged (U), and for three different methods of allocating vaccines between islands: proportional to population size (P), optimised in terms of infections averted across the archipelago …	STRATEGY_ID="Vaccine strategy identifier" VAC_RATE="Percentage of livestock vaccinated annually across the archipelago" ISLAND="Island" MEDIAN="Median number of infections on the island" LOWER_95="Lower endpoint of the 95% prediction interval" UPPER_95="Upper endpoint of the 95% prediction interval"
7_inf_avert_island	Infections averted on each island in the Comoros archipelago under a range of vaccine strategies	The mathematical model was simulated forward from the end of the fitting period (June 2015) for 35 years (equivalent to until June 2050) under six different vaccination rates, assuming animals were tagged (T) or untagged (U), and for three different methods of allocating vaccines between islands: proportional to population size (P), optimised in terms of infections averted across the archipelago …	STRATEGY_ID="Vaccine strategy identifier" VAC_RATE="Percentage of livestock vaccinated annually across the archipelago" ISLAND="Island" MEDIAN="Median percentage of infections averted" LOWER_95="Lower endpoint of the 95% prediction interval" UPPER_95="Upper endpoint of the 95% prediction interval"

## Sheet: 1_vac_allocation
STRATEGY_ID	VAC_RATE	ISLAND	MEDIAN	LOWER_95	UPPER_95
UP	Any%	Grande Comore	0.6065	0.6065	0.6065
UP	Any%	Mohéli	0.0862	0.0862	0.0862
UP	Any%	Anjouan	0.2531	0.2531	0.2531
UP	Any%	Mayotte	0.0542	0.0542	0.0542
TP	Any%	Grande Comore	0.6065	0.6065	0.6065
TP	Any%	Mohéli	0.0862	0.0862	0.0862
TP	Any%	Anjouan	0.2531	0.2531	0.2531
TP	Any%	Mayotte	0.0542	0.0542	0.0542
U1	0.05	Grande Comore	0.064	0.0024	0.209
U1	0.05	Mohéli	0.1599	0.027	0.3391
U1	0.05	Anjouan	0.717	0.5543	0.8716
U1	0.05	Mayotte	0.04	0.0025	0.1109
U2	0.05	Grande Comore	0.5978	0.471	0.7307
U2	0.05	Mohéli	0.1866	0.1084	0.3333
U2	0.05	Anjouan	0.144	0.0643	0.2731
U2	0.05	Mayotte	0.0439	0.0107	0.1486
T1	0.05	Grande Comore	0.0408	0.0015	0.1737
T1	0.05	Mohéli	0.2825	0.082	0.5186
T1	0.05	Anjouan	0.6276	0.3817	0.8134
T1	0.05	Mayotte	0.0307	0.0013	0.0993
T2	0.05	Grande Comore	0.6263	0.4966	0.7266
T2	0.05	Mohéli	0.1809	0.1142	0.3027
T2	0.05	Anjouan	0.1411	0.0706	0.24
T2	0.05	Mayotte	0.0373	0.0119	0.121
U1	0.1	Grande Comore	0.3868	0.2169	0.542
U1	0.1	Mohéli	0.276	0.1342	0.3589
U1	0.1	Anjouan	0.3421	0.1809	0.4437
U1	0.1	Mayotte	0.0219	0.0014	0.0576
U2	0.1	Grande Comore	0.6753	0.5577	0.7888
U2	0.1	Mohéli	0.1484	0.0853	0.2721
U2	0.1	Anjouan	0.1137	0.0564	0.2204
U2	0.1	Mayotte	0.0404	0.0091	0.1361
T1	0.1	Grande Comore	0.2547	0.135	0.4342
T1	0.1	Mohéli	0.3428	0.2396	0.4006
T1	0.1	Anjouan	0.3751	0.2226	0.455
T1	0.1	Mayotte	0.0225	0.0013	0.0657
T2	0.1	Grande Comore	0.6926	0.6067	0.7769
T2	0.1	Mohéli	0.1414	0.0919	0.2258
T2	0.1	Anjouan	0.1188	0.0724	0.1956
T2	0.1	Mayotte	0.031	0.0088	0.0928
U1	0.15	Grande Comore	0.5755	0.4441	0.695
U1	0.15	Mohéli	0.2073	0.1101	0.2909
U1	0.15	Anjouan	0.2016	0.1058	0.3133
U1	0.15	Mayotte	0.0185	0.0009	0.0512
U2	0.15	Grande Comore	0.6832	0.5939	0.7812
U2	0.15	Mohéli	0.1467	0.0897	0.248
U2	0.15	Anjouan	0.1094	0.0634	0.2017
U2	0.15	Mayotte	0.0413	0.0076	0.1279
T1	0.15	Grande Comore	0.6107	0.4876	0.8111
T1	0.15	Mohéli	0.1856	0.1165	0.2471
T1	0.15	Anjouan	0.1863	0.0113	0.278
T1	0.15	Mayotte	0.0153	0.0008	0.0419
T2	0.15	Grande Comore	0.7077	0.6417	0.7801
T2	0.15	Mohéli	0.1269	0.0912	0.1984
T2	0.15	Anjouan	0.1156	0.083	0.1745
T2	0.15	Mayotte	0.0341	0.0085	0.1055
U1	0.2	Grande Comore	0.6214	0.5249	0.7497
U1	0.2	Mohéli	0.165	0.0877	0.2413
U1	0.2	Anjouan	0.1973	0.0956	0.2609
U1	0.2	Mayotte	0.0156	0.001	0.0447
U2	0.2	Grande Comore	0.6942	0.5995	0.7843
U2	0.2	Mohéli	0.1315	0.0852	0.2252
U2	0.2	Anjouan	0.1034	0.067	0.204
U2	0.2	Mayotte	0.0438	0.0063	0.1452
T1	0.2	Grande Comore	0.7906	0.648	0.9303
T1	0.2	Mohéli	0.1343	0.0184	0.184
T1	0.2	Anjouan	0.0576	0.0048	0.1824
T1	0.2	Mayotte	0.0121	0.0004	0.0387
T2	0.2	Grande Comore	0.7163	0.664	0.7776
T2	0.2	Mohéli	0.1141	0.0882	0.182
T2	0.2	Anjouan	0.1189	0.0869	0.1866
T2	0.2	Mayotte	0.031	0.0074	0.0992
U1	0.25	Grande Comore	0.6893	0.5879	0.7863
U1	0.25	Mohéli	0.1385	0.0636	0.2185
U1	0.25	Anjouan	0.1557	0.0915	0.2135
U1	0.25	Mayotte	0.0162	0.0015	0.0478
U2	0.25	Grande Comore	0.7026	0.6159	0.7936
U2	0.25	Mohéli	0.117	0.0819	0.2299
U2	0.25	Anjouan	0.1127	0.072	0.2277
U2	0.25	Mayotte	0.0399	0.0054	0.1234
T1	0.25	Grande Comore	0.8242	0.7077	0.9371
T1	0.25	Mohéli	0.1121	0.0129	0.1558
T1	0.25	Anjouan	0.0519	0.0021	0.1483
T1	0.25	Mayotte	0.0129	0.001	0.0422
T2	0.25	Grande Comore	0.7146	0.655	0.771
T2	0.25	Mohéli	0.1213	0.0918	0.1876
T2	0.25	Anjouan	0.1173	0.0893	0.1801
T2	0.25	Mayotte	0.0302	0.0092	0.0979
U1	0.3	Grande Comore	0.7186	0.626	0.8242
U1	0.3	Mohéli	0.1375	0.0451	0.2057
U1	0.3	Anjouan	0.1302	0.073	0.1828
U1	0.3	Mayotte	0.0152	0.0009	0.0524
U2	0.3	Grande Comore	0.7086	0.6215	0.787
U2	0.3	Mohéli	0.1241	0.0847	0.2145
U2	0.3	Anjouan	0.1033	0.07	0.2053
U2	0.3	Mayotte	0.0406	0.0078	0.1299
T1	0.3	Grande Comore	0.7693	0.7159	0.8356
T1	0.3	Mohéli	0.1064	0.0533	0.1475
T1	0.3	Anjouan	0.1059	0.0403	0.1533
T1	0.3	Mayotte	0.0169	0.0008	0.0536
T2	0.3	Grande Comore	0.7147	0.6616	0.7694
T2	0.3	Mohéli	0.1133	0.0926	0.1726
T2	0.3	Anjouan	0.1231	0.0989	0.1867
T2	0.3	Mayotte	0.0296	0.0096	0.0948

## Sheet: 2_vac_percent
STRATEGY_ID	VAC_RATE	ISLAND	MEDIAN	LOWER_95	UPPER_95
U1	0.05	Grande Comore	0.0053	0.0002	0.0172
U1	0.05	Mohéli	0.0928	0.0157	0.1968
U1	0.05	Anjouan	0.1416	0.1095	0.1722
U1	0.05	Mayotte	0.0369	0.0023	0.1023
U2	0.05	Grande Comore	0.0493	0.0388	0.0602
U2	0.05	Mohéli	0.1083	0.0629	0.1934
U2	0.05	Anjouan	0.0285	0.0127	0.054
U2	0.05	Mayotte	0.0405	0.0099	0.1371
T1	0.05	Grande Comore	0.0034	0.0001	0.0143
T1	0.05	Mohéli	0.1639	0.0476	0.3009
T1	0.05	Anjouan	0.124	0.0754	0.1607
T1	0.05	Mayotte	0.0283	0.0012	0.0916
T2	0.05	Grande Comore	0.0516	0.0409	0.0599
T2	0.05	Mohéli	0.105	0.0662	0.1757
T2	0.05	Anjouan	0.0279	0.014	0.0474
T2	0.05	Mayotte	0.0344	0.011	0.1116
U1	0.1	Grande Comore	0.0638	0.0358	0.0894
U1	0.1	Mohéli	0.3204	0.1557	0.4165
U1	0.1	Anjouan	0.1352	0.0715	0.1753
U1	0.1	Mayotte	0.0403	0.0025	0.1062
U2	0.1	Grande Comore	0.1113	0.092	0.1301
U2	0.1	Mohéli	0.1722	0.099	0.3157
U2	0.1	Anjouan	0.0449	0.0223	0.0871
U2	0.1	Mayotte	0.0744	0.0167	0.251
T1	0.1	Grande Comore	0.042	0.0223	0.0716
T1	0.1	Mohéli	0.3978	0.2781	0.4649
T1	0.1	Anjouan	0.1482	0.088	0.1798
T1	0.1	Mayotte	0.0415	0.0024	0.1212
T2	0.1	Grande Comore	0.1142	0.1	0.1281
T2	0.1	Mohéli	0.1641	0.1067	0.262
T2	0.1	Anjouan	0.0469	0.0286	0.0773
T2	0.1	Mayotte	0.0572	0.0163	0.1713
U1	0.15	Grande Comore	0.1423	0.1098	0.1719
U1	0.15	Mohéli	0.3609	0.1916	0.5064
U1	0.15	Anjouan	0.1195	0.0627	0.1857
U1	0.15	Mayotte	0.0512	0.0024	0.1418
U2	0.15	Grande Comore	0.169	0.1469	0.1932
U2	0.15	Mohéli	0.2553	0.1561	0.4317
U2	0.15	Anjouan	0.0649	0.0376	0.1196
U2	0.15	Mayotte	0.1142	0.0209	0.3538
T1	0.15	Grande Comore	0.151	0.1206	0.2006
T1	0.15	Mohéli	0.3231	0.2029	0.4301
T1	0.15	Anjouan	0.1104	0.0067	0.1648
T1	0.15	Mayotte	0.0423	0.0023	0.1159
T2	0.15	Grande Comore	0.175	0.1587	0.1929
T2	0.15	Mohéli	0.2209	0.1587	0.3454
T2	0.15	Anjouan	0.0685	0.0492	0.1034
T2	0.15	Mayotte	0.0942	0.0234	0.2918
U1	0.2	Grande Comore	0.2049	0.1731	0.2472
U1	0.2	Mohéli	0.3831	0.2036	0.56
U1	0.2	Anjouan	0.1559	0.0755	0.2062
U1	0.2	Mayotte	0.0577	0.0039	0.1651
U2	0.2	Grande Comore	0.2289	0.1977	0.2586
U2	0.2	Mohéli	0.3053	0.1978	0.5226
U2	0.2	Anjouan	0.0817	0.0529	0.1612
U2	0.2	Mayotte	0.1616	0.0232	0.5358
T1	0.2	Grande Comore	0.2607	0.2137	0.3067
T1	0.2	Mohéli	0.3118	0.0426	0.4271
T1	0.2	Anjouan	0.0455	0.0038	0.1441
T1	0.2	Mayotte	0.0446	0.0016	0.1427
T2	0.2	Grande Comore	0.2362	0.2189	0.2564
T2	0.2	Mohéli	0.2649	0.2046	0.4225
T2	0.2	Anjouan	0.094	0.0687	0.1474
T2	0.2	Mayotte	0.1142	0.0272	0.366
U1	0.25	Grande Comore	0.2841	0.2423	0.3241
U1	0.25	Mohéli	0.4017	0.1845	0.634
U1	0.25	Anjouan	0.1538	0.0904	0.2109
U1	0.25	Mayotte	0.0748	0.0067	0.2205
U2	0.25	Grande Comore	0.2896	0.2539	0.3271
U2	0.25	Mohéli	0.3396	0.2376	0.6672
U2	0.25	Anjouan	0.1113	0.0711	0.2249
U2	0.25	Mayotte	0.184	0.0247	0.5691
T1	0.25	Grande Comore	0.3397	0.2917	0.3863
T1	0.25	Mohéli	0.3253	0.0373	0.4519
T1	0.25	Anjouan	0.0512	0.0021	0.1465
T1	0.25	Mayotte	0.0597	0.0045	0.1946
T2	0.25	Grande Comore	0.2946	0.27	0.3178
T2	0.25	Mohéli	0.3521	0.2663	0.5442
T2	0.25	Anjouan	0.1159	0.0882	0.1779
T2	0.25	Mayotte	0.1392	0.0422	0.4514
U1	0.3	Grande Comore	0.3554	0.3096	0.4077
U1	0.3	Mohéli	0.4787	0.1571	0.716
U1	0.3	Anjouan	0.1543	0.0865	0.2167
U1	0.3	Mayotte	0.0839	0.0047	0.2902
U2	0.3	Grande Comore	0.3505	0.3074	0.3893
U2	0.3	Mohéli	0.4322	0.2949	0.7468
U2	0.3	Anjouan	0.1224	0.0829	0.2434
U2	0.3	Mayotte	0.2247	0.0429	0.7189
T1	0.3	Grande Comore	0.3805	0.3541	0.4133
T1	0.3	Mohéli	0.3704	0.1856	0.5135
T1	0.3	Anjouan	0.1256	0.0478	0.1817
T1	0.3	Mayotte	0.0938	0.0042	0.2965
T2	0.3	Grande Comore	0.3535	0.3272	0.3806
T2	0.3	Mohéli	0.3946	0.3224	0.601
T2	0.3	Anjouan	0.1459	0.1172	0.2213
T2	0.3	Mayotte	0.1637	0.0531	0.5246

## Sheet: 3_inf_no_vac
LOCATION	MEDIAN	LOWER_95	UPPER_95
Grande Comore	1260356	1149211	1346690
Mohéli	163823	151393	175044
Anjouan	212473	185217	233006
Mayotte	20600	13078	29304
Comoros archipelago	1655932	1538312	1749449

## Sheet: 4_inf_avert_arch
STRATEGY_ID	VAC_RATE	MEDIAN_INF	LOWER_95_INF	UPPER_95_INF	MEDIAN_AVERT	LOWER_95_AVERT	UPPER_95_AVERT
UP	0.05	1458068	1350398	1544754	0.1204	0.0594	0.1755
U1	0.05	1413381	1308928	1490439	0.1482	0.0854	0.2084
U2	0.05	1451597	1342787	1532248	0.1247	0.0631	0.182
TP	0.05	1448689	1336517	1533834	0.126	0.0636	0.1821
T1	0.05	1381623	1280147	1458159	0.1666	0.1057	0.2253
T2	0.05	1437097	1327326	1519605	0.1334	0.0712	0.1909
UP	0.1	1255611	1151742	1358401	0.2421	0.18	0.2948
U1	0.1	1225275	1142274	1320680	0.2602	0.198	0.3037
U2	0.1	1253868	1157752	1354478	0.2432	0.1787	0.2927
TP	0.1	1206201	1103031	1305536	0.2724	0.2107	0.3236
T1	0.1	1145566	1056572	1235806	0.308	0.2488	0.3581
T2	0.1	1192331	1101001	1292715	0.2802	0.2168	0.3269
UP	0.15	1069201	982056	1165669	0.355	0.2942	0.3999
U1	0.15	1047443	967539	1139447	0.3683	0.3099	0.4081
U2	0.15	1068605	981486	1168306	0.3555	0.2927	0.3995
TP	0.15	970902	889455	1069595	0.4128	0.3534	0.4567
T1	0.15	928340	850401	1017426	0.4392	0.3859	0.4808
T2	0.15	945963	862637	1047709	0.4277	0.3678	0.4725
UP	0.2	918721	838738	1009414	0.4448	0.3894	0.4886
U1	0.2	883250	806351	971522	0.4664	0.4137	0.5074
U2	0.2	910792	823454	1014240	0.4499	0.3885	0.4966
TP	0.2	776351	705664	860921	0.5298	0.483	0.5687
T1	0.2	677158	588650	775252	0.5908	0.5354	0.6367
T2	0.2	707044	611542	819922	0.573	0.5079	0.6236
UP	0.25	792607	720883	874601	0.5214	0.4718	0.5601
U1	0.25	735237	653229	822990	0.5561	0.5057	0.5985
U2	0.25	761706	668704	867184	0.5402	0.4776	0.5894
TP	0.25	606866	524723	701344	0.6338	0.581	0.6759
T1	0.25	391266	308325	488459	0.7637	0.7092	0.809
T2	0.25	435179	329293	563404	0.7374	0.6629	0.7952
UP	0.3	695571	615363	777367	0.5797	0.5317	0.6224
U1	0.3	599357	510378	694436	0.6382	0.5847	0.6846
U2	0.3	625943	527303	745690	0.6222	0.5537	0.6756
TP	0.3	416207	338041	497006	0.7483	0.7048	0.7913
T1	0.3	136204	54423	223829	0.9178	0.8668	0.9661
T2	0.3	170394	63170	289646	0.8972	0.8271	0.9608

## Sheet: 5_vac_efficiency
STRATEGY_ID	VAC_RATE	ISLAND	MEDIAN	LOWER_95	UPPER_95
U1	0.05	Grande Comore	0.6218	0.6049	0.6394
U1	0.05	Mohéli	0.6287	0.6004	0.6548
U1	0.05	Anjouan	0.8274	0.8118	0.8464
U1	0.05	Mayotte	0.9114	0.874	0.9371
U2	0.05	Grande Comore	0.6142	0.5983	0.6326
U2	0.05	Mohéli	0.6265	0.6001	0.6541
U2	0.05	Anjouan	0.843	0.8236	0.8607
U2	0.05	Mayotte	0.8985	0.843	0.9236
T1	0.05	Grande Comore	0.6246	0.6085	0.6427
T1	0.05	Mohéli	0.7541	0.6605	0.8842
T1	0.05	Anjouan	0.9569	0.9094	0.9821
T1	0.05	Mayotte	0.9563	0.918	0.9866
T2	0.05	Grande Comore	0.65	0.6324	0.6718
T2	0.05	Mohéli	0.7076	0.6634	0.7667
T2	0.05	Anjouan	0.8708	0.8464	0.8941
T2	0.05	Mayotte	0.9423	0.9119	0.9722
U1	0.1	Grande Comore	0.6144	0.5982	0.6308
U1	0.1	Mohéli	0.6067	0.5797	0.6354
U1	0.1	Anjouan	0.8339	0.8172	0.8556
U1	0.1	Mayotte	0.9113	0.8716	0.938
U2	0.1	Grande Comore	0.6069	0.5903	0.6274
U2	0.1	Mohéli	0.6226	0.5957	0.6485
U2	0.1	Anjouan	0.8452	0.827	0.8616
U2	0.1	Mayotte	0.8867	0.7634	0.923
T1	0.1	Grande Comore	0.6522	0.629	0.6767
T1	0.1	Mohéli	0.9533	0.8569	0.9672
T1	0.1	Anjouan	0.982	0.9277	0.9908
T1	0.1	Mayotte	0.972	0.9325	0.9935
T2	0.1	Grande Comore	0.6951	0.6739	0.7178
T2	0.1	Mohéli	0.7589	0.7018	0.8472
T2	0.1	Anjouan	0.8907	0.8675	0.9205
T2	0.1	Mayotte	0.9605	0.9256	0.9802
U1	0.15	Grande Comore	0.611	0.5924	0.6293
U1	0.15	Mohéli	0.6029	0.5754	0.6325
U1	0.15	Anjouan	0.8388	0.8166	0.8607
U1	0.15	Mayotte	0.908	0.849	0.9396
U2	0.15	Grande Comore	0.6087	0.5909	0.6272
U2	0.15	Mohéli	0.6174	0.5844	0.6441
U2	0.15	Anjouan	0.8437	0.8264	0.8634
U2	0.15	Mayotte	0.8644	0.7062	0.926
T1	0.15	Grande Comore	0.7307	0.7005	0.7747
T1	0.15	Mohéli	0.9097	0.7926	0.963
T1	0.15	Anjouan	0.9549	0.8604	0.9901
T1	0.15	Mayotte	0.9644	0.9237	0.9921
T2	0.15	Grande Comore	0.7496	0.7248	0.7743
T2	0.15	Mohéli	0.8139	0.7487	0.9266
T2	0.15	Anjouan	0.9096	0.8883	0.9524
T2	0.15	Mayotte	0.9766	0.9376	0.987
U1	0.2	Grande Comore	0.6044	0.5862	0.6239
U1	0.2	Mohéli	0.6024	0.5671	0.6355
U1	0.2	Anjouan	0.8331	0.8088	0.8559
U1	0.2	Mayotte	0.9084	0.8311	0.9419
U2	0.2	Grande Comore	0.6039	0.5861	0.6197
U2	0.2	Mohéli	0.6117	0.5736	0.6376
U2	0.2	Anjouan	0.8437	0.8243	0.863
U2	0.2	Mayotte	0.83	0.6157	0.927
T1	0.2	Grande Comore	0.8282	0.776	0.8771
T1	0.2	Mohéli	0.8935	0.6724	0.9642
T1	0.2	Anjouan	0.8965	0.8521	0.9877
T1	0.2	Mayotte	0.958	0.917	0.9916
T2	0.2	Grande Comore	0.8021	0.7739	0.8351
T2	0.2	Mohéli	0.8531	0.7948	0.9636
T2	0.2	Anjouan	0.9433	0.9072	0.9863
T2	0.2	Mayotte	0.9852	0.9506	0.9925
U1	0.25	Grande Comore	0.5984	0.58	0.6156
U1	0.25	Mohéli	0.5992	0.5576	0.6384
U1	0.25	Anjouan	0.8354	0.8047	0.8568
U1	0.25	Mayotte	0.9003	0.7913	0.9392
U2	0.25	Grande Comore	0.5975	0.5796	0.6146
U2	0.25	Mohéli	0.6062	0.5506	0.6346
U2	0.25	Anjouan	0.8421	0.7976	0.862
U2	0.25	Mayotte	0.817	0.6033	0.9272
T1	0.25	Grande Comore	0.9105	0.8565	0.9549
T1	0.25	Mohéli	0.9191	0.6718	0.9686
T1	0.25	Anjouan	0.8993	0.8529	0.9901
T1	0.25	Mayotte	0.9655	0.9218	0.9925
T2	0.25	Grande Comore	0.8658	0.8302	0.8993
T2	0.25	Mohéli	0.9393	0.8458	0.9714
T2	0.25	Anjouan	0.9692	0.9308	0.9915
T2	0.25	Mayotte	0.9903	0.969	0.9946
U1	0.3	Grande Comore	0.592	0.5703	0.6094
U1	0.3	Mohéli	0.5902	0.5381	0.6378
U1	0.3	Anjouan	0.8373	0.8027	0.8593
U1	0.3	Mayotte	0.8941	0.7464	0.9396
U2	0.3	Grande Comore	0.5924	0.5715	0.6101
U2	0.3	Mohéli	0.594	0.5294	0.6225
U2	0.3	Anjouan	0.8422	0.7852	0.8613
U2	0.3	Mayotte	0.7875	0.5489	0.9205
T1	0.3	Grande Comore	0.9565	0.9278	0.9765
T1	0.3	Mohéli	0.961	0.7941	0.9762
T1	0.3	Anjouan	0.9772	0.8969	0.9923
T1	0.3	Mayotte	0.9883	0.9366	0.995
T2	0.3	Grande Comore	0.9316	0.8967	0.965
T2	0.3	Mohéli	0.9668	0.9101	0.9763
T2	0.3	Anjouan	0.9902	0.9595	0.9926
T2	0.3	Mayotte	0.9937	0.985	0.9955

## Sheet: 6_inf_island
STRATEGY_ID	VAC_RATE	ISLAND	MEDIAN	LOWER_95	UPPER_95
UP	0.05	Grande Comore	1150103	1052533	1221514
UP	0.05	Mohéli	148612	134102	162090
UP	0.05	Anjouan	150233	126610	174618
UP	0.05	Mayotte	9454	5563	14710
U1	0.05	Grande Comore	1218127	1118332	1289254
U1	0.05	Mohéli	135470	101531	162827
U1	0.05	Anjouan	49351	22603	89854
U1	0.05	Mayotte	9166	1841	19721
U2	0.05	Grande Comore	1144055	1048062	1215179
U2	0.05	Mohéli	130558	101734	151762
U2	0.05	Anjouan	166309	132552	199059
U2	0.05	Mayotte	10858	3050	20492
TP	0.05	Grande Comore	1145327	1047565	1216591
TP	0.05	Mohéli	147616	133196	161372
TP	0.05	Anjouan	147575	123337	171052
TP	0.05	Mayotte	8629	5267	13450
T1	0.05	Grande Comore	1220176	1122230	1288605
T1	0.05	Mohéli	103915	40416	151579
T1	0.05	Anjouan	46125	13186	113801
T1	0.05	Mayotte	9924	1444	19589
T2	0.05	Grande Comore	1133664	1037352	1204799
T2	0.05	Mohéli	127293	97156	149451
T2	0.05	Anjouan	165220	134084	197033
T2	0.05	Mayotte	11421	3129	20315
UP	0.1	Grande Comore	1033730	942669	1122266
UP	0.1	Mohéli	129717	114326	145911
UP	0.1	Anjouan	90000	62901	116610
UP	0.1	Mayotte	3351	2074	5638
U1	0.1	Grande Comore	1086732	989248	1193121
U1	0.1	Mohéli	73135	43558	116437
U1	0.1	Anjouan	48387	11974	122611
U1	0.1	Mayotte	8109	1402	18986
U2	0.1	Grande Comore	999158	909963	1090691
U2	0.1	Mohéli	108358	70137	134826
U2	0.1	Anjouan	142761	96656	176487
U2	0.1	Mayotte	6437	1383	17111
TP	0.1	Grande Comore	1003687	914390	1093892
TP	0.1	Mohéli	125376	110543	141406
TP	0.1	Anjouan	74076	48546	102390
TP	0.1	Mayotte	2086	1357	3311
T1	0.1	Grande Comore	1105325	1004996	1205713
T1	0.1	Mohéli	7183	1400	53571
T1	0.1	Anjouan	12789	1200	86435
T1	0.1	Mayotte	5998	158	16825
T2	0.1	Grande Comore	950164	868135	1041358
T2	0.1	Mohéli	100472	56699	128805
T2	0.1	Anjouan	137626	96108	167850
T2	0.1	Mayotte	7012	1321	16484
UP	0.15	Grande Comore	919869	839648	1011645
UP	0.15	Mohéli	114480	99870	128702
UP	0.15	Anjouan	33558	16287	54633
UP	0.15	Mayotte	911	567	1394
U1	0.15	Grande Comore	918037	817123	1030928
U1	0.15	Mohéli	60279	26659	105776
U1	0.15	Anjouan	57402	6804	126875
U1	0.15	Mayotte	6321	969	17919
U2	0.15	Grande Comore	863927	782492	959593
U2	0.15	Mohéli	84110	42402	117508
U2	0.15	Anjouan	122052	54525	154339
U2	0.15	Mayotte	3130	877	14159
TP	0.15	Grande Comore	852108	776674	941511
TP	0.15	Mohéli	105230	89931	120374
TP	0.15	Anjouan	13905	4916	27640
TP	0.15	Mayotte	190	112	322
T1	0.15	Grande Comore	829940	674605	958892
T1	0.15	Mohéli	28339	1841	83354
T1	0.15	Anjouan	49618	2253	180132
T1	0.15	Mayotte	7064	434	18148
T2	0.15	Grande Comore	766779	681542	860087
T2	0.15	Mohéli	73751	18993	105844
T2	0.15	Anjouan	109146	54738	139964
T2	0.15	Mayotte	2833	485	13226
UP	0.2	Grande Comore	811922	735996	896969
UP	0.2	Mohéli	98345	84138	114924
UP	0.2	Anjouan	7234	2427	17154
UP	0.2	Mayotte	390	192	744
U1	0.2	Grande Comore	794033	688411	897123
U1	0.2	Mohéli	55484	17444	102030
U1	0.2	Anjouan	21264	2347	105485
U1	0.2	Mayotte	4387	428	16250
U2	0.2	Grande Comore	749181	659377	846964
U2	0.2	Mohéli	71573	22509	104504
U2	0.2	Anjouan	95135	16331	136949
U2	0.2	Mayotte	1567	496	12620
TP	0.2	Grande Comore	692648	624987	772410
TP	0.2	Mohéli	81143	68390	96778
TP	0.2	Anjouan	2409	709	6194
TP	0.2	Mayotte	31	17	51
T1	0.2	Grande Comore	510223	346642	682795
T1	0.2	Mohéli	35041	1780	142889
T1	0.2	Anjouan	128576	5797	188706
T1	0.2	Mayotte	7830	500	19485
T2	0.2	Grande Comore	594641	489218	692434
T2	0.2	Mohéli	55878	1882	84173
T2	0.2	Anjouan	65053	7517	113959
T2	0.2	Mayotte	1145	149	10196
UP	0.25	Grande Comore	706834	636690	784463
UP	0.25	Mohéli	82507	70126	98785
UP	0.25	Anjouan	2713	830	7373
UP	0.25	Mayotte	317	129	683
U1	0.25	Grande Comore	651703	548789	757498
U1	0.25	Mohéli	50823	9693	104265
U1	0.25	Anjouan	19445	1564	90359
U1	0.25	Mayotte	2259	307	14887
U2	0.25	Grande Comore	644623	545232	744789
U2	0.25	Mohéli	63871	7031	92128
U2	0.25	Anjouan	61487	2804	117978
U2	0.25	Mayotte	916	298	10497
TP	0.25	Grande Comore	546168	464674	635391
TP	0.25	Mohéli	60552	45296	74120
TP	0.25	Anjouan	508	195	1036
TP	0.25	Mayotte	10	4	21
T1	0.25	Grande Comore	228801	83135	415630
T1	0.25	Mohéli	24840	495	145726
T1	0.25	Anjouan	124437	2005	186957
T1	0.25	Mayotte	5963	284	18755
T2	0.25	Grande Comore	384442	267262	506427
T2	0.25	Mohéli	13344	189	57891
T2	0.25	Anjouan	29843	510	84734
T2	0.25	Mayotte	320	20	6329
UP	0.3	Grande Comore	623676	545882	700413
UP	0.3	Mohéli	71180	57605	83301
UP	0.3	Anjouan	1026	395	2344
UP	0.3	Mayotte	295	108	657
U1	0.3	Grande Comore	529379	404535	638797
U1	0.3	Mohéli	31837	2572	110895
U1	0.3	Anjouan	18723	809	94484
U1	0.3	Mayotte	1505	244	15309
U2	0.3	Grande Comore	542493	429754	647547
U2	0.3	Mohéli	41890	2201	77567
U2	0.3	Anjouan	49886	1038	97667
U2	0.3	Mayotte	652	213	6988
TP	0.3	Grande Comore	380089	304295	459925
TP	0.3	Mohéli	35634	19993	51107
TP	0.3	Anjouan	125	46	256
TP	0.3	Mayotte	5	2	12
T1	0.3	Grande Comore	79327	9672	186439
T1	0.3	Mohéli	3762	73	87317
T1	0.3	Anjouan	19977	105	127490
T1	0.3	Mayotte	658	16	14650
T2	0.3	Grande Comore	158687	47842	276142
T2	0.3	Mohéli	656	59	29831
T2	0.3	Anjouan	998	44	40396
T2	0.3	Mayotte	44	3	2372

## Sheet: 7_inf_avert_island
STRATEGY_ID	VAC_RATE	ISLAND	MEDIAN	LOWER_95	UPPER_95
UP	0.05	Grande Comore	0.0886	0.0066	0.1615
UP	0.05	Mohéli	0.0905	0.0507	0.1468
UP	0.05	Anjouan	0.2917	0.1941	0.372
UP	0.05	Mayotte	0.541	0.4685	0.6131
U1	0.05	Grande Comore	0.0358	-0.0566	0.1181
U1	0.05	Mohéli	0.1722	0.0204	0.3703
U1	0.05	Anjouan	0.7666	0.591	0.8869
U1	0.05	Mayotte	0.555	0.1784	0.8988
U2	0.05	Grande Comore	0.0935	0.0094	0.166
U2	0.05	Mohéli	0.2003	0.1018	0.3627
U2	0.05	Anjouan	0.2118	0.076	0.3533
U2	0.05	Mayotte	0.4606	0.1353	0.8448
TP	0.05	Grande Comore	0.0925	0.0081	0.1646
TP	0.05	Mohéli	0.0964	0.0568	0.1521
TP	0.05	Anjouan	0.3065	0.2097	0.3877
TP	0.05	Mayotte	0.5722	0.5023	0.6414
T1	0.05	Grande Comore	0.0334	-0.0574	0.1149
T1	0.05	Mohéli	0.3627	0.087	0.7482
T1	0.05	Anjouan	0.7825	0.4744	0.9345
T1	0.05	Mayotte	0.4985	0.16	0.9219
T2	0.05	Grande Comore	0.102	0.0176	0.174
T2	0.05	Mohéli	0.22	0.115	0.3975
T2	0.05	Anjouan	0.2178	0.084	0.3478
T2	0.05	Mayotte	0.4213	0.1427	0.8379
UP	0.1	Grande Comore	0.1808	0.0978	0.2469
UP	0.1	Mohéli	0.207	0.151	0.2685
UP	0.1	Anjouan	0.574	0.4751	0.6799
UP	0.1	Mayotte	0.8336	0.7987	0.8717
U1	0.1	Grande Comore	0.137	0.038	0.2159
U1	0.1	Mohéli	0.5552	0.3008	0.7234
U1	0.1	Anjouan	0.7724	0.4327	0.9405
U1	0.1	Mayotte	0.6021	0.204	0.9234
U2	0.1	Grande Comore	0.2079	0.1208	0.2736
U2	0.1	Mohéli	0.3364	0.1963	0.5649
U2	0.1	Anjouan	0.3257	0.1676	0.5343
U2	0.1	Mayotte	0.6821	0.2572	0.9319
TP	0.1	Grande Comore	0.2041	0.122	0.2696
TP	0.1	Mohéli	0.2329	0.177	0.2939
TP	0.1	Anjouan	0.6507	0.5415	0.7518
TP	0.1	Mayotte	0.8947	0.867	0.9242
T1	0.1	Grande Comore	0.1218	0.0265	0.2031
T1	0.1	Mohéli	0.9562	0.6728	0.9913
T1	0.1	Anjouan	0.94	0.5954	0.9941
T1	0.1	Mayotte	0.6974	0.272	0.9919
T2	0.1	Grande Comore	0.247	0.162	0.3075
T2	0.1	Mohéli	0.3857	0.2325	0.6483
T2	0.1	Anjouan	0.3497	0.2043	0.5327
T2	0.1	Mayotte	0.6467	0.2768	0.9348
UP	0.15	Grande Comore	0.2709	0.1881	0.3296
UP	0.15	Mohéli	0.3005	0.2498	0.3609
UP	0.15	Anjouan	0.8419	0.7546	0.9158
UP	0.15	Mayotte	0.9552	0.943	0.9669
U1	0.15	Grande Comore	0.271	0.1736	0.3489
U1	0.15	Mohéli	0.6322	0.3634	0.835
U1	0.15	Anjouan	0.7291	0.4103	0.9665
U1	0.15	Mayotte	0.6871	0.2439	0.9492
U2	0.15	Grande Comore	0.3148	0.2296	0.3756
U2	0.15	Mohéli	0.4855	0.2984	0.7361
U2	0.15	Anjouan	0.4253	0.2738	0.7383
U2	0.15	Mayotte	0.8444	0.3711	0.9563
TP	0.15	Grande Comore	0.3234	0.243	0.3815
TP	0.15	Mohéli	0.3572	0.2976	0.4264
TP	0.15	Anjouan	0.9345	0.8763	0.9743
TP	0.15	Mayotte	0.9904	0.9818	0.9953
T1	0.15	Grande Comore	0.34	0.2342	0.463
T1	0.15	Mohéli	0.827	0.4949	0.9886
T1	0.15	Anjouan	0.7671	0.1483	0.9889
T1	0.15	Mayotte	0.6521	0.1935	0.9764
T2	0.15	Grande Comore	0.3906	0.3121	0.4559
T2	0.15	Mohéli	0.5475	0.37	0.8823
T2	0.15	Anjouan	0.4831	0.3441	0.7333
T2	0.15	Mayotte	0.8551	0.4291	0.9772
UP	0.2	Grande Comore	0.3548	0.2783	0.4127
UP	0.2	Mohéli	0.3991	0.3322	0.461
UP	0.2	Anjouan	0.9661	0.9218	0.9875
UP	0.2	Mayotte	0.9812	0.9734	0.9862
U1	0.2	Grande Comore	0.3693	0.282	0.4517
U1	0.2	Mohéli	0.664	0.3885	0.8911
U1	0.2	Anjouan	0.8994	0.5053	0.9885
U1	0.2	Mayotte	0.7827	0.3181	0.9766
U2	0.2	Grande Comore	0.4051	0.3214	0.4727
U2	0.2	Mohéli	0.5619	0.3781	0.8593
U2	0.2	Anjouan	0.5469	0.3614	0.9216
U2	0.2	Mayotte	0.9218	0.4494	0.9751
TP	0.2	Grande Comore	0.4483	0.3847	0.5001
TP	0.2	Mohéli	0.5044	0.4411	0.5615
TP	0.2	Anjouan	0.9886	0.9719	0.9964
TP	0.2	Mayotte	0.9986	0.9971	0.9991
T1	0.2	Grande Comore	0.595	0.4588	0.7199
T1	0.2	Mohéli	0.7871	0.1313	0.989
T1	0.2	Anjouan	0.3932	0.1097	0.9723
T1	0.2	Mayotte	0.6112	0.1237	0.9744
T2	0.2	Grande Comore	0.528	0.4503	0.6045
T2	0.2	Mohéli	0.6573	0.4987	0.9884
T2	0.2	Anjouan	0.6897	0.4782	0.963
T2	0.2	Mayotte	0.9405	0.5575	0.9932
UP	0.25	Grande Comore	0.4395	0.3731	0.4901
UP	0.25	Mohéli	0.4949	0.4275	0.5493
UP	0.25	Anjouan	0.9872	0.9671	0.9957
UP	0.25	Mayotte	0.9847	0.9756	0.9906
U1	0.25	Grande Comore	0.4826	0.3965	0.5594
U1	0.25	Mohéli	0.6901	0.3724	0.9397
U1	0.25	Anjouan	0.9083	0.5799	0.9923
U1	0.25	Mayotte	0.8868	0.3652	0.9823
U2	0.25	Grande Comore	0.4886	0.4063	0.562
U2	0.25	Mohéli	0.6084	0.454	0.9564
U2	0.25	Anjouan	0.7083	0.4603	0.9866
U2	0.25	Mayotte	0.9562	0.529	0.9834
TP	0.25	Grande Comore	0.5673	0.497	0.6219
TP	0.25	Mohéli	0.6286	0.5727	0.7092
TP	0.25	Anjouan	0.9976	0.9953	0.999
TP	0.25	Mayotte	0.9995	0.9992	0.9997
T1	0.25	Grande Comore	0.8183	0.6727	0.933
T1	0.25	Mohéli	0.8482	0.111	0.9969
T1	0.25	Anjouan	0.415	0.1132	0.9904
T1	0.25	Mayotte	0.7	0.1519	0.9856
T2	0.25	Grande Comore	0.6948	0.6014	0.7823
T2	0.25	Mohéli	0.9178	0.6549	0.9988
T2	0.25	Anjouan	0.8571	0.6123	0.9975
T2	0.25	Mayotte	0.9839	0.7244	0.999
UP	0.3	Grande Comore	0.5049	0.4408	0.5595
UP	0.3	Mohéli	0.5649	0.5152	0.6314
UP	0.3	Anjouan	0.9951	0.9894	0.998
UP	0.3	Mayotte	0.9858	0.9765	0.9921
U1	0.3	Grande Comore	0.5794	0.4947	0.6733
U1	0.3	Mohéli	0.8061	0.3304	0.984
U1	0.3	Anjouan	0.9113	0.5635	0.996
U1	0.3	Mayotte	0.9249	0.3348	0.9855
U2	0.3	Grande Comore	0.5692	0.486	0.6533
U2	0.3	Mohéli	0.743	0.5377	0.9864
U2	0.3	Anjouan	0.7635	0.5493	0.995
U2	0.3	Mayotte	0.9695	0.688	0.9873
TP	0.3	Grande Comore	0.6976	0.6399	0.7525
TP	0.3	Mohéli	0.7825	0.7058	0.8693
TP	0.3	Anjouan	0.9994	0.9988	0.9998
TP	0.3	Mayotte	0.9998	0.9996	0.9999
T1	0.3	Grande Comore	0.937	0.8537	0.9922
T1	0.3	Mohéli	0.9769	0.4632	0.9995
T1	0.3	Anjouan	0.9057	0.4024	0.9995
T1	0.3	Mayotte	0.9658	0.3401	0.9992
T2	0.3	Grande Comore	0.874	0.7829	0.9608
T2	0.3	Mohéli	0.996	0.8226	0.9996
T2	0.3	Anjouan	0.9953	0.8154	0.9998
T2	0.3	Mayotte	0.9979	0.898	0.9999
